# Supplementary material for: NPM: latent batch effects correction of omics data by nearest-pair matching
Source: Bioinformatics. 2025 Feb 25;41(3):btaf084. doi: 10.1093/bioinformatics/btaf084 (PMC11925496; doi:10.1093/bioinformatics/btaf084)
Supplement: btaf084_Supplementary_Data [file btaf084_supplementary_data.zip]

Archive with 5 entries (5 files):
- FigureS2.pdf
- FigureS1.pdf
- FigureS4.pdf
- Table_S1.xlsx
- FigureS3.pdf
